# Supplementary material for: Novel role of bone morphogenetic protein 9 in innate host responses to HCMV infection
Source: EMBO Rep. 2024 Mar 11;25(3):1106–29. doi: 10.1038/s44319-024-00072-2 (PMC10933439; doi:10.1038/s44319-024-00072-2)
Supplement: Supplementary file 1 — Source Data Fig. 2 [file 44319_2024_72_MOESM1_ESM.zip › 2A.xlsx]

## Sheet: Tabelle1
	rep 1	rep 2
ALK1	2.09992	2.38289
ALK2	3.44251	3.41241
ALK3	2.98796	3.10536
ALK6	0.862687	0.362977
BMPR2	5.14935	5.8929
ACVR2A	2.81035	2.15411
ACVR2B	4.22033	4.32268
