# Supplementary material for: Novel role of bone morphogenetic protein 9 in innate host responses to HCMV infection
Source: EMBO Rep. 2024 Mar 11;25(3):1106–29. doi: 10.1038/s44319-024-00072-2 (PMC10933439; doi:10.1038/s44319-024-00072-2)
Supplement: Supplementary file 1 — Source Data Fig. 2 [file 44319_2024_72_MOESM1_ESM.zip › 2D.xlsx]

## Sheet: Id1
	rep 1	rep 2
IFNβ	2.99	3.68
BMP4	156.5	200.85
BMP6	265.03	333.14
BMP9	233.94	288.01
BMP15	131.6	172.45
Activin B	17.75	14.52

## Sheet: Id3
	rep 1	rep 2
IFNβ	1.2	1.82
BMP4	116.57	124.07
BMP6	98.7	118.19
BMP9	110.28	112.6
BMP15	86.52	89.57
Activin B	24.17	17.94
