# Supplementary material for: Novel role of bone morphogenetic protein 9 in innate host responses to HCMV infection
Source: EMBO Rep. 2024 Mar 11;25(3):1106–29. doi: 10.1038/s44319-024-00072-2 (PMC10933439; doi:10.1038/s44319-024-00072-2)
Supplement: Supplementary file 1 — Source Data Fig. 2 [file 44319_2024_72_MOESM1_ESM.zip › 2E.xlsx]

## Sheet: Isg15
	rep 1	rep 2
IFNβ	2288.2	2646.74
BMP4	7.57	9.13
BMP6	6.82	1020
BMP9	11.08	16
BMP15	10.7	16
Activin B	19.67	26.54

## Sheet: Irf9
	rep 1	rep 2
IFNβ	76.37	89.57
BMP4	18.18	17.76
BMP6	8.14	11.27
BMP9	10.16	12.51
BMP15	8.2	11.84
Activin B	8.31	7.29

## Sheet: Ifi6
	rep 1	rep 2
IFNβ	263.2	155.42
BMP4	1.09	1.34
BMP6	3.05	2.46
BMP9	3.84	3.85
BMP15	7.84	2.57
Activin B	5.35	1.31

## Sheet: Stat2
	rep 1	rep 2
IFNβ	12.73	13.55
BMP4	11.55	13.09
BMP6	6.59	11.08
BMP9	8.06	8.63
BMP15	13.18	15.67
Activin B	4.47	4.06
