# Supplementary material for: Novel role of bone morphogenetic protein 9 in innate host responses to HCMV infection
Source: EMBO Rep. 2024 Mar 11;25(3):1106–29. doi: 10.1038/s44319-024-00072-2 (PMC10933439; doi:10.1038/s44319-024-00072-2)
Supplement: Supplementary file 2 — Source Data Fig. 3 [file 44319_2024_72_MOESM2_ESM.zip]

Archive with 3 entries (3 files):
- 3B.xlsx
- 3C.xlsx
- 3D.xlsx
