# Supplementary material for: Novel role of bone morphogenetic protein 9 in innate host responses to HCMV infection
Source: EMBO Rep. 2024 Mar 11;25(3):1106–29. doi: 10.1038/s44319-024-00072-2 (PMC10933439; doi:10.1038/s44319-024-00072-2)
Supplement: Supplementary file 2 — Source Data Fig. 3 [file 44319_2024_72_MOESM2_ESM.zip › 3B.xlsx]

## Sheet: left panel, no IFN co-stim
	total cell count per well				HCMV-positive cell count			% positive cells per well			mean % positive untreated		% HCMV positive relative to untreated cells
	rep 1	rep 2			rep 1	rep 2		rep 1	rep 2				rep 1	rep 2
untreated	2595	2471		untreated	1063	1039		0.409634	0.420478		0.415056		0.986937	1.01306
mock	2091	2544		mock	886	1065		0.423721	0.418632				1.02088	1.00862
BMP4	1683	1113		BMP4	663	497		0.393939	0.446541				0.949124	1.07586
BMp6	1787	2064		BMp6	761	821		0.425853	0.397771				1.02601	0.958356
BMP9	2197	2554		BMP9	925	1046		0.421029	0.409554				1.01439	0.986744
BMP15	1569	1981		BMP15	532	673		0.339069	0.339727				0.816925	0.81851
Activin B	2025	2125		Activin B	658	658		0.324938	0.309647				0.782879	0.746037

## Sheet: right panel, IFN co-stim
	total cell count per well				HCMV-positive cell count			% positive cells per well			mean % positive untreated		% HCMV positive relative to untreated cells
	rep 1	rep 2			rep 1	rep 2		rep 1	rep 2				rep 1	rep 2
untreated	2595	2471		untreated	1063	1039		0.409634	0.420478		0.415056		0.986937	1.01306
mock	2091	2544		mock	886	1065		0.423721	0.418632				1.02088	1.00862
IFNβ	2104	2445		IFNβ	422	435		0.20057	0.177914				0.483237	0.428651
BMP4	2000	1880		BMP4	422	377		0.211	0.200532				0.508365	0.483145
BMP6	1715	1970		BMP6	333	340		0.194169	0.172589				0.467815	0.415821
BMP9	1838	1973		BMP9	240	212		0.130577	0.107451				0.3146	0.258882
BMP15	2135	1882		BMP15	266	252		0.12459	0.1339				0.300177	0.322608
Activin B	2491	2908		Activin B	255	376		0.102369	0.129298				0.246638	0.311521
