# Supplementary material for: Novel role of bone morphogenetic protein 9 in innate host responses to HCMV infection
Source: EMBO Rep. 2024 Mar 11;25(3):1106–29. doi: 10.1038/s44319-024-00072-2 (PMC10933439; doi:10.1038/s44319-024-00072-2)
Supplement: Supplementary file 2 — Source Data Fig. 3 [file 44319_2024_72_MOESM2_ESM.zip › 3C.xlsx]

## Sheet: Table 1
	total cell count per well						HCMV-positive cell count					% positive cells per well					mean % positive untreated		% HCMV positive relative to untreated cells
	exp 1 rep 1	exp 1 rep 2	exp 1 rep 3	exp 1 rep 4			exp 1 rep 1	exp 1 rep 2	exp 1 rep 3	exp 1 rep 4		exp 1 rep 1	exp 1 rep 2	exp 1 rep 3	exp 1 rep 4				exp 1 rep 1	exp 1 rep 2	exp 1 rep 3	exp 1 rep 4
untreated	439.4	347.2	397.6	330.4		untreated	160.8	119	139.8	105.6		0.365954	0.342742	0.35161	0.319613		0.344979		1.0608	0.993514	1.01922	0.926469
mock	215.8	329.6				mock	85.8	109				0.39759	0.330704						1.1525	0.958619
IFNβ	233.4	338.6				BMP4	63	79				0.269923	0.233314						0.782432	0.676312
0.25 nM	197	329.2				BMp6	59.2	135.4				0.300508	0.4113						0.871088	1.19225
BMP9 3 nM	155.4	435.2				BMP9	48.8	158.2				0.314028	0.363511						0.910281	1.05372
IFNβ + BMP9 0.25 nM	419.8	393.2				BMP15	74.2	73.2				0.176751	0.186165						0.512352	0.53964
IFNβ + BMP9 3 nM	425.2	395.2				Activin B	77.6	76.4				0.182502	0.19332						0.529024	0.560381
	total cell count per well						HCMV-positive cell count					% positive cells per well					mean % positive untreated		% HCMV positive relative to untreated cells
	exp 2 rep 1	exp 2 rep 2	exp 2 rep 3	exp 2 rep 4			exp 2 rep 1	exp 2 rep 2	exp 2 rep 3	exp 2 rep 4		exp 2 rep 1	exp 2 rep 2	exp 2 rep 3	exp 2 rep 4				exp 2 rep 1	exp 2 rep 2	exp 2 rep 3	exp 2 rep 4
untreated	268.8	280.4	319.4	304.6		untreated	125.4	139.2	156.4	135.2		0.466518	0.496434	0.489668	0.443861		0.47412		0.983966	1.04706	1.03279	0.936178
mock	200.2	369.2				mock	95.8	162				0.478521	0.438787						1.00928	0.925476
IFNβ	257.2	356.4				BMP4	82.4	110				0.320373	0.308642						0.675722	0.650978
0.25 nM	270	325.4				BMp6	121	150.8				0.448148	0.46343						0.945221	0.977452
BMP9 3 nM	294	382.2				BMP9	179	135.6				0.608844	0.354788						1.28415	0.748308
IFNβ + BMP9 0.25 nM	439	435.6				BMP15	94.8	94.6				0.215945	0.217172						0.455465	0.458052
IFNβ + BMP9 3 nM	407.4	410.8				Activin B	93.4	97.8				0.229259	0.238072						0.483546	0.502134
	125.4	139.2	156.4	135.2
	95.8	162
	82.4	110
	121	150.8
	179	135.6
	94.8	94.6
	93.4	97.8
