# Supplementary material for: Novel role of bone morphogenetic protein 9 in innate host responses to HCMV infection
Source: EMBO Rep. 2024 Mar 11;25(3):1106–29. doi: 10.1038/s44319-024-00072-2 (PMC10933439; doi:10.1038/s44319-024-00072-2)
Supplement: Supplementary file 2 — Source Data Fig. 3 [file 44319_2024_72_MOESM2_ESM.zip › 3D.xlsx]

## Sheet: Tabelle1
	α-BMP9	exp 1	exp 2
BMP9	-	22.1642	30.7827
BMP9	+	0.99477	1.11857
mock	-	1.43563	1.71252
mock	+	1.14862	1.45427
0-6 hpi	-	2.68712	3.27085
0-6 hpi	+	1.25256	1.2246
6-12 hpi	-	2.6749	3.00134
6-12 hpi	+	1.2369	1.18372
12-18 hpi	-	1.95314	2.77549
12-18 hpi	+	1.31981	1.42286
18-24 hpi	-	1.51728	1.99667
18-24 hpi	+	1.50032	1.33844
24-30 hpi	-	1.76326	1.72634
24-30 hpi	+	1.34774	1.18703
30-36 hpi	-	1.88461	1.65055
30-36 hpi	+	1.32332	1.19165
36-42 hpi	-	1.69071	2.30067
36-42 hpi	+	1.28383	1.29431
42-48 hpi	-	2.36387	2.47231
42-48 hpi	+	1.16132	1.09385
48-54 hpi	-	4.10337	3.50311
48-54 hpi	+	1.20398	1.39606
