# Supplementary material for: Novel role of bone morphogenetic protein 9 in innate host responses to HCMV infection
Source: EMBO Rep. 2024 Mar 11;25(3):1106–29. doi: 10.1038/s44319-024-00072-2 (PMC10933439; doi:10.1038/s44319-024-00072-2)
Supplement: Supplementary file 3 — Source Data Fig. 4 [file 44319_2024_72_MOESM3_ESM.zip › 4D.xlsx]

## Sheet: Usp18
	exp 1 rep 1	exp 1 rep 2	exp 2 rep 1	exp 2 rep 2	exp 3 rep 1	exp 3 rep 2
IFNβ	592.22	689.78	781.44	792.35	471.14	781.44
BMP9	0.99	1.29	0.88	1.42	0.13	0.98
IFNβ + BMP9	182.28	321.8	129.79	178.53	121.94	210.84

## Sheet: Smurf1
	exp 1 rep 1	exp 1 rep 2	exp 2 rep 1	exp 2 rep 2	exp 3 rep 1	exp 3 rep 2
IFNβ	0.82	0.98	1.33	1.17	0.85	0.93
BMP9	0.69	0.62	0.69	0.75	0.74	0.81
IFNβ + BMP9	0.39	0.44	0.48	0.37	0.48	0.62
