# Supplementary material for: Novel role of bone morphogenetic protein 9 in innate host responses to HCMV infection
Source: EMBO Rep. 2024 Mar 11;25(3):1106–29. doi: 10.1038/s44319-024-00072-2 (PMC10933439; doi:10.1038/s44319-024-00072-2)
Supplement: Supplementary file 3 — Source Data Fig. 4 [file 44319_2024_72_MOESM3_ESM.zip › 4E.xlsx]

## Sheet: Id3
		rep 1	rep 2
IFNβ	mock	0.15	0.17
IFNβ	Ruxo	0.23	0.22
IFNβ	DMH1	0.16	0.17
BMP9	mock	4.89	4.5
BMP9	Ruxo	5.58	2.83
BMP9	DMH1	1.6	1.64
IFNβ + BMP9	mock	3.66	3.75
IFNβ + BMP9	Ruxo	4.24	2.96
IFNβ + BMP9	DMH1	0.76	0.97

## Sheet: Stat2
		rep 1	rep 2
IFNβ	mock	10.27	11.96
IFNβ	Ruxo	0.47	0.62
IFNβ	DMH1	8	11.15
BMP9	mock	3.14	4.35
BMP9	Ruxo	1.73	1.95
BMP9	DMH1	3.66	7.94
IFNβ + BMP9	mock	14.93	15.56
IFNβ + BMP9	Ruxo	0.54	0.75
IFNβ + BMP9	DMH1	12.04	16.11

## Sheet: Irf9
		rep 1	rep 2
IFNβ	mock	8.17	7.26
IFNβ	Ruxo	0.16	0.15
IFNβ	DMH1	6.02	6.73
BMP9	mock	2.95	3.51
BMP9	Ruxo	0.11	0.13
BMP9	DMH1	3.27	3.05
IFNβ + BMP9	mock	13	13.93
IFNβ + BMP9	Ruxo	0.07	0.08
IFNβ + BMP9	DMH1	12.47	12.73
