# Supplementary material for: Novel role of bone morphogenetic protein 9 in innate host responses to HCMV infection
Source: EMBO Rep. 2024 Mar 11;25(3):1106–29. doi: 10.1038/s44319-024-00072-2 (PMC10933439; doi:10.1038/s44319-024-00072-2)
Supplement: Supplementary file 3 — Source Data Fig. 4 [file 44319_2024_72_MOESM3_ESM.zip › 4B.xlsx]

## Sheet: Acvr1 (ALK1)
	exp 1 rep 1	exp 1 rep 2	exp 2 rep 1	exp 2 rep 2	exp 3 rep 1	exp 3 rep 2
IFNβ	0.84	1.11	0.93	1.3	0.66	1.4
BMP9	2.28	2.69	1.27	1.82	1.89	1.62
IFNβ + BMP9	2.11	1.89	1.51	1.91	1.93	1.48

## Sheet: Bmpr2
	exp 1 rep 1	exp 1 rep 2	exp 2 rep 1	exp 2 rep 2	exp 3 rep 1	exp 3 rep 2
IFNβ	1.13	1.54	1.19	1.72	0.7	1.55
BMP9	1.67	1.9	0.97	1.27	2.9	2.87
IFNβ + BMP9	2.45	1.64	2.11	2.79	2.32	2.87

## Sheet: Id1
	exp 1 rep 1	exp 1 rep 2	exp 2 rep 1	exp 2 rep 2	exp 3 rep 1	exp 3 rep 2
IFNβ	0.84	1.19	0.66	0.87	0.8	1.46
BMP9	83.87	103.97	89.57	105.79	100.43	103.25
IFNβ + BMP9	99.04	92.41	105.05	160.34	164.28	133.44
