# Supplementary material for: Novel role of bone morphogenetic protein 9 in innate host responses to HCMV infection
Source: EMBO Rep. 2024 Mar 11;25(3):1106–29. doi: 10.1038/s44319-024-00072-2 (PMC10933439; doi:10.1038/s44319-024-00072-2)
Supplement: Supplementary file 3 — Source Data Fig. 4 [file 44319_2024_72_MOESM3_ESM.zip › 4C.xlsx]

## Sheet: Isg15
	exp 1 rep 1	exp 1 rep 2	exp 2 rep 1	exp 2 rep 2	exp 3 rep 1	exp 3 rep 2
IFNβ	280.14	388.02	344.89	433.53	374.81	643.59
BMP9	5.62	7.62	2.3	2.35	2.99	3.27
IFNβ + BMP9	310.83	393.44	292.04	404.5	436.55	410

## Sheet: Irf7
	exp 1 rep 1	exp 1 rep 2	exp 2 rep 1	exp 2 rep 2	exp 3 rep 1	exp 3 rep 2
IFNβ	45.89	44.63	71.51	58.08	47.5	46.53
BMP9	1.45	1.21	0.46	0.82	0.93	1.03
IFNβ + BMP9	39.4	41.07	50.91	72	54.95	64

## Sheet: Ifi6
	exp 1 rep 1	exp 1 rep 2	exp 2 rep 1	exp 2 rep 2
IFNβ	617.37	916.51	247.28	922.88
BMP9	2.25	2.06	3.53	5.28
IFNβ + BMP9	709.18	803.41	1024	739.29

## Sheet: Irf9
	exp 1 rep 1	exp 1 rep 2	exp 2 rep 1	exp 2 rep 2	exp 3 rep 1	exp 3 rep 2
IFNβ	11.31	13.83	6.39	8.25	6.36	9.32
BMP9	3.92	5.31	3.22	3.33	3.36	4.32
IFNβ + BMP9	30.27	30.48	20.82	13.69	17.75	15.14

## Sheet: Stat2
	exp 1 rep 1	exp 1 rep 2	exp 2 rep 1	exp 2 rep 2	exp 3 rep 1	exp 3 rep 2
IFNβ	5.66	3.71	3.23	4.69	4.32	7.11
BMP9	3.46	2.55	3.78	4.89	5.24	7.16
IFNβ + BMP9	22.01	21.56	24.42	34.3	38.05	34.06

## Sheet: Irf1
	exp 1 rep 1	exp 1 rep 2	exp 2 rep 1	exp 2 rep 2	exp 3 rep 1	exp 3 rep 2
IFNβ	0.886127	1.11387	1.02772	0.972281	1.08643	0.913573
BMP9	0.206696	0.120373	0.094042	0.154904	0.044798	0.058704
IFNβ + BMP9	1.95286	1.47999	1.19054	1.44337	1.82715	1.50482
