# Supplementary material for: Novel role of bone morphogenetic protein 9 in innate host responses to HCMV infection
Source: EMBO Rep. 2024 Mar 11;25(3):1106–29. doi: 10.1038/s44319-024-00072-2 (PMC10933439; doi:10.1038/s44319-024-00072-2)
Supplement: Supplementary file 4 — Source Data Fig. 5 [file 44319_2024_72_MOESM4_ESM.zip]

Archive with 5 entries (5 files):
- 5C.xlsx
- 5A_image data.pptx
- 5A_numerical data.xlsx
- 5B.xlsx
- 5B_image data.pptx
