# Supplementary material for: Novel role of bone morphogenetic protein 9 in innate host responses to HCMV infection
Source: EMBO Rep. 2024 Mar 11;25(3):1106–29. doi: 10.1038/s44319-024-00072-2 (PMC10933439; doi:10.1038/s44319-024-00072-2)
Supplement: Supplementary file 4 — Source Data Fig. 5 [file 44319_2024_72_MOESM4_ESM.zip › 5C.xlsx]

## Sheet: Irf9
		exp 1		exp 2		exp 3
	BMP9	rep 1	rep 2	rep 1	rep 2	rep 1	rep 2
IFNα	-	1.02425	0.975745	0.996534	1.00347	1.03464	0.965356
IFNα	+	2.47011	2.09155	1.59659	1.74714	2.18727	1.89098
IFNβ	-	1.00693	0.0993069	0.917013	1.08299	0.965356	1.03464
IFNβ	+	2.6944	3.18207	1.91191	1.95208	1.49395	1.4532
IFNγ	-	2.05885	0.94115	1.08643	0.913571	1.05885	0.941151
IFNγ	+	1.3036	1.16678	1.14044	1.05672	0.987942	0.830757

## Sheet: Stat2
		exp 1		exp 2		exp 3
	BMP9	rep 1	rep 2	rep 1	rep 2	rep 1	rep 2
IFNα	-	0.858853	1.14115	0.910134	1.08987	0.95158	1.04848
IFNα	+	1.9595	1.86669	1.58464	1.80769	1.71511	1.61139
IFNβ	-	0.948061	1.05194	0.865653	1.13435	0.944605	1.0554
IFNβ	+	1.61669	1.60554	1.92101	1.88147	2.23114	2.27802
IFNγ	-	1.17494	0.825065	1.04157	0.958435	1.00347	0.99634
IFNγ	+	0.599811	0.571403	0.913042	0.919392	0.85559	0.989651

## Sheet: Irf1
		exp 1		exp 2		exp 3
	BMP9	rep 1	rep 2	rep 1	rep 2	rep 1	rep 2
IFNα	-	1.07954	0.920457	0.906697	1.0933	0.892974	1.10703
IFNα	+	3.01137	3.55641	1.73952	1.75162	1.70136	1.52276
IFNβ	-	0.944605	1.0554	0.899831	1.10017	0.986138	1.01386
IFNβ	+	1.50293	1.56676	1.59962	1.63323	1.59092	1.76524
IFNγ	-	1.12071	0.879291	1.1036	0.896401	1.07954	0.920456
IFNγ	+	1.11297	0.989253	0.871889	1.02258	1.04277	0.81249

## Sheet: Id3
	exp 1		exp 2		exp 3
	rep 1	rep 2	rep 1	rep 2	rep 1	rep 2
BMP9	1.16146	0.838536	1.04157	0.958435	0.795002	1.205
+ IFNα	0.671726	0.695414	1.01308	0.93227	0.999328	0.995825
+ IFNβ	0.798821	1.00413	1.0561	1.13978	0.945422	0.938892
+IFNγ	0.956571	0.714965	0.84017	0.894251	1.26491	0.999328
