# Supplementary material for: Novel role of bone morphogenetic protein 9 in innate host responses to HCMV infection
Source: EMBO Rep. 2024 Mar 11;25(3):1106–29. doi: 10.1038/s44319-024-00072-2 (PMC10933439; doi:10.1038/s44319-024-00072-2)
Supplement: Supplementary file 4 — Source Data Fig. 5 [file 44319_2024_72_MOESM4_ESM.zip › 5A_numerical data.xlsx]

## Sheet: Tabelle1
		BMP9	exp 1	exp 2	exp 3
1h post stim	IFNβ 5 ng/ml	-	1	1	1
1h post stim	IFNβ 5 ng/ml	+	0.947499	0.986652	0.964423
1h post stim	IFNβ 1 ng/ml	-	1	1	1
1h post stim	IFNβ 1 ng/ml	+	1.1946	1.20438	1.1742
1h post stim	IFNβ 0.2 ng/ml	-	1	1	1
1h post stim	IFNβ 0.2 ng/ml	+	1.60011	1.28276	1.24736
8h post stim	IFNβ 5 ng/ml	-	1	1	1
8h post stim	IFNβ 5 ng/ml	+	1.20268	1.08899	1.14716
8h post stim	IFNβ 1 ng/ml	-	1	1	1
8h post stim	IFNβ 1 ng/ml	+	1.35146	1.33241	1.55209
8h post stim	IFNβ 0.2 ng/ml	-	1	1	1
8h post stim	IFNβ 0.2 ng/ml	+	1.92054	1.41029	1.37364
