# Supplementary material for: Novel role of bone morphogenetic protein 9 in innate host responses to HCMV infection
Source: EMBO Rep. 2024 Mar 11;25(3):1106–29. doi: 10.1038/s44319-024-00072-2 (PMC10933439; doi:10.1038/s44319-024-00072-2)
Supplement: Supplementary file 4 — Source Data Fig. 5 [file 44319_2024_72_MOESM4_ESM.zip › 5B.xlsx]

## Sheet: Tabelle1
		BMP9	exp 1	exp 2	exp 3
1h post stim	IFNα 5 ng/ml	-	1	1	1
1h post stim	IFNα 5 ng/ml	+	1.19614	1.30497	1.36126
1h post stim	IFNα 1 ng/ml	-	1	1	1
1h post stim	IFNα 1 ng/ml	+	1.45441	1.5004	1.4311
1h post stim	IFNα 0.2 ng/ml	-	1	1	1
1h post stim	IFNα 0.2 ng/ml	+	3.30667	2.52752	2.02969
1h post stim	IFNγ 5 ng/ml	-	1	1	1
1h post stim	IFNγ 5 ng/ml	+	1.056	0.893682	0.833029
1h post stim	IFNγ 1 ng/ml	-	1	1	1
1h post stim	IFNγ 1 ng/ml	+	0.955604	1.09511	1.0947
1h post stim	IFNγ 0.2 ng/ml	-	1	1	1
1h post stim	IFNγ 0.2 ng/ml	+	1.0657	0.0896036	1.08791
