# Supplementary material for: Novel role of bone morphogenetic protein 9 in innate host responses to HCMV infection
Source: EMBO Rep. 2024 Mar 11;25(3):1106–29. doi: 10.1038/s44319-024-00072-2 (PMC10933439; doi:10.1038/s44319-024-00072-2)
Supplement: Supplementary file 5 — Source Data Fig. 6 [file 44319_2024_72_MOESM5_ESM.zip]

Archive with 5 entries (5 files):
- 6E_numerical data.xlsx
- 6B.xlsx
- 6C.pptx
- 6D.xlsx
- 6E_image Data.pptx
