# Supplementary material for: Novel role of bone morphogenetic protein 9 in innate host responses to HCMV infection
Source: EMBO Rep. 2024 Mar 11;25(3):1106–29. doi: 10.1038/s44319-024-00072-2 (PMC10933439; doi:10.1038/s44319-024-00072-2)
Supplement: Supplementary file 5 — Source Data Fig. 6 [file 44319_2024_72_MOESM5_ESM.zip › 6E_numerical data.xlsx]

## Sheet: cGAS-STING
		ev	M35	US18	US20
exp 1	rep 1	357.975	161.021	378.338	441.402
exp 1	rep 2	307.713	148.319	345.821	381.008
exp 2	rep 1	328.837	175.149	369.27	357.516
exp 2	rep 2	302.106	136.057	332.679	344.702
exp 3	rep 1	385.853	159.113	470.607	429.534
exp 3	rep 2	337.751	126.545	377.848	394.473

## Sheet: RIG-I
		ev	M35	US18	US20
exp 1	rep 1	208.852	82.9599	210.731	239.989
exp 1	rep 2	166.425	64.9797	126.161	167.29
exp 2	rep 1	208.36	68.3783	226.327	232.603
exp 2	rep 2	189.618	105.622	219.828	224.615
exp 3	rep 1	249.357	93.1531	233.603	239.999
exp 3	rep 2	228.416	106.06	219.077	255.658

## Sheet: IRF3-5D
		ev	M35	US18	US20
exp 1	rep 1	73.2545	15.7322	99.0139	107.534
exp 1	rep 2	67.3325	14.2089	92.0556	112.646
exp 2	rep 1	95.3567	14.9171	113.158	107.109
exp 2	rep 2	89.5368	15.1169	90.5061	89.1598
exp 3	rep 1	88.3168	22.898	77.2176	98.7442
exp 3	rep 2	75.9893	21.0986	80.1583	86.2955
