# Supplementary material for: Novel role of bone morphogenetic protein 9 in innate host responses to HCMV infection
Source: EMBO Rep. 2024 Mar 11;25(3):1106–29. doi: 10.1038/s44319-024-00072-2 (PMC10933439; doi:10.1038/s44319-024-00072-2)
Supplement: Supplementary file 5 — Source Data Fig. 6 [file 44319_2024_72_MOESM5_ESM.zip › 6B.xlsx]

## Sheet: upper panel, BRE-Luc
	experiment 1					experiment 2					experiment 3
	ev	M27	US18	US20		ev	M27	US18	US20		ev	M27	US18	US20
IFNβ - rep 1	1.64932	1.2707	1.30008	1.43249		1.55731	1.35843	1.30926	1.42548		1.94069	1.74772	1.35509	1.21853
IFNβ - rep 2	1.39609	1.44894	1.24045	1.36519		1.684	1.75412	1.36188	1.34064		1.43106	1.50843	1.1058	1.70429
BMP9 - rep 1	33.7602	31.3711	16.401	16.6644		29.2558	31.765	12.1743	19.9572		29.566	34.0256	23.0552	18.8761
BMP9 - rep 2	28.0469	31.9017	15.4159	17.2552		29.1184	30.5847	19.6503	18.2279		27.5687	26.696	19.1637	16.7004
IFNβ + BMP9 - rep 1	36.9795	31.2747	18.537	23.3877		30.9411	31.2532	17.8114	22.8713		28.9794	32.0949	17.4412	16.2704
IFNβ + BMP9 - rep 2	34.7079	32.9783	16.7154	22.4814		32.9722	31.8681	17.0391	22.9242		28.697	35.7413	16.965	16.3111

## Sheet: lower panel, MX1-Luc
	experiment 1					experiment 2					experiment 3
	ev	M27	US18	US20		ev	M27	US18	US20		ev	M27	US18	US20
IFNβ - rep 1	63.1154	1.1224	62.0674	91.9722		56.0959	1.14036	54.8734	93.1887		123.241	1.19018	115.546	181.384
IFNβ - rep 2	68.884	1.15785	55.3945	97.8842		64.7458	1.06274	59.2965	98.2672		122.014	1.23293	108.526	185.843
BMP9 - rep 1	1.37176	1.14436	1.36016	1.22757		2.26519	1.25656	1.2106	1.1752		1.19898	1.0704	1.34481	1.14686
BMP9 - rep 2	1.30831	1.20356	1.37275	1.26684		1.58863	1.075	1.23886	1.31221		1.22596	1.10994	1.38732	1.1905
IFNβ + BMP9 - rep 1	89.0128	1.29896	78.0058	126.863		83.667	1.40009	77.0244	130.949		167.546	1.30702	189.166	216.934
IFNβ + BMP9 - rep 2	89.5539	1.27039	83.8506	145.725		101.49	1.23878	87.6275	150.883		163.913	1.41429	146.992	274.405
mean ev + IFNb stim	65.9997					60.4208					122.628
relativ to mean	0.956298	0.0170061	0.94042	1.39352		0.92842	0.0188736	0.908186	1.54233		1.005	0.00970558	0.942245	1.47914
	1.0437	0.0175432	0.839315	1.4831		1.07158	0.0175889	0.981392	1.62638		0.994997	0.0100542	0.885	1.5155
	0.0207843	0.0173388	0.0206085	0.0185996		0.0374901	0.0207967	0.0200361	0.0194502		0.00977739	0.00872885	0.0109666	0.00935232
	0.0198229	0.0182358	0.0207993	0.0191946		0.0262928	0.0177918	0.0205039	0.0217179		0.00999743	0.0090513	0.0113133	0.00970822
	1.34869	0.0196814	1.18191	1.92218		1.38474	0.0231723	1.2748	2.16728		1.36629	0.0106584	1.5426	1.76905
	1.35688	0.0192484	1.27047	2.20797		1.67971	0.0205026	1.45029	2.4972		1.33667	0.0115332	1.19869	2.23771
