# Supplementary material for: Novel role of bone morphogenetic protein 9 in innate host responses to HCMV infection
Source: EMBO Rep. 2024 Mar 11;25(3):1106–29. doi: 10.1038/s44319-024-00072-2 (PMC10933439; doi:10.1038/s44319-024-00072-2)
Supplement: Supplementary file 5 — Source Data Fig. 6 [file 44319_2024_72_MOESM5_ESM.zip › 6D.xlsx]

## Sheet: Table 1
	experiment 1					experiment 2					experiment 3
	ev	US18	US20	US18+US20		ev	US18	US20	US18+US20		ev	US18	US20	US18+US20
BMP9 - rep 1	22.166	14.2978	14.3032	7.90397		44.3799	29.8946	26.5537	15.9802		51.2058	23.9881	21.5671	18.7504
BMP9 - rep 2	23.5248	14.6926	15.8924	9.84557		60.1569	27.7321	23.0553	19.8058		60.5502	22.9512	23.5859	13.4885
