# Supplementary material for: Novel role of bone morphogenetic protein 9 in innate host responses to HCMV infection
Source: EMBO Rep. 2024 Mar 11;25(3):1106–29. doi: 10.1038/s44319-024-00072-2 (PMC10933439; doi:10.1038/s44319-024-00072-2)
Supplement: Supplementary file 6 — Source Data Fig. 7 [file 44319_2024_72_MOESM6_ESM.zip]

Archive with 4 entries (4 files):
- 7D.xlsx
- 7A.pptx
- 7B.pptx
- 7C.pptx
