# Supplementary material for: Novel role of bone morphogenetic protein 9 in innate host responses to HCMV infection
Source: EMBO Rep. 2024 Mar 11;25(3):1106–29. doi: 10.1038/s44319-024-00072-2 (PMC10933439; doi:10.1038/s44319-024-00072-2)
Supplement: Supplementary file 6 — Source Data Fig. 7 [file 44319_2024_72_MOESM6_ESM.zip › 7D.xlsx]

## Sheet: Id3
	WT			EV1			EV2			US18-V5			US20-HA			US18-V5 + US20-HA
	exp 1	exp 2	exp 3	exp 1	exp 2	exp 3	exp 1	exp 2	exp 3	exp 1	exp 2	exp 3	exp 1	exp 2	exp 3	exp 1	exp 2	exp 3
BMP9	54.5686	50.5626	71.0125	59.3016	48.3351	53.8184	51.2685	46.0459	75.8459	36.5044	15.1369	25.8207	19.6983	24.2515	41.7875	15.6165	15.0846	19.8353
IFNβ	1.35191	1.61888	2.59368	1.22689	1.61888	1.42288	1.34723	1.45397	2.13613	1.61328	1.87905	1.74616	1.74715	1.73508	5.42642	0.835088	0.750019	1.08298
BMP9+IFNβ	67.4151	50.9148	76.3735	61.3929	51.8043	56.5968	58.4852	53.2607	78.249	33.3589	26.5382	29.9486	22.1618	27.2843	52.1646	9.54669	8.69388	11.6318

## Sheet: Stat2
	WT			EV1			EV2			US18-V5			US20-HA			US18-V5 + US20-HA
	exp 1	exp 2	exp 3	exp 1	exp 2	exp 3	exp 1	exp 2	exp 3	exp 1	exp 2	exp 3	exp 1	exp 2	exp 3	exp 1	exp 2	exp 3
BMP9	0.168404	0.192109	0.481297	0.184282	0.178006	0.181144	0.155501	0.147624	0.471392	0.143587	0.06448	0.148651	0.187505	0.077482	0.218393	0.123279	0.067686	0.176777
IFNβ	1	1	1	1.02811	1.21419	1.01396	0.962594	1.14076	1.04972	1.06069	1.09051	1.07549	0.907519	1.02101	1.04608	1.05336	1.06807	1.09429
BMP9+IFNβ	1.87254	1.65864	2.14355	2.07053	1.73508	2.00694	1.68179	1.60214	2.18101	1.27457	1.28343	0.604997	1.12506	1.20999	1.02101	0.709562	0.982821	0.806642
