# Supplementary material for: Novel role of bone morphogenetic protein 9 in innate host responses to HCMV infection
Source: EMBO Rep. 2024 Mar 11;25(3):1106–29. doi: 10.1038/s44319-024-00072-2 (PMC10933439; doi:10.1038/s44319-024-00072-2)
Supplement: Supplementary file 7 — Source Data Fig. 8 [file 44319_2024_72_MOESM7_ESM.zip › 8C_numerical data.xlsx]

## Sheet: Stat2 3hpi
	mock		HCMV WT		HCMV US18stop		HCMV US20stop		HCMV US18/20stop
	-BMP9	+BMP9	-BMP9	+BMP9	-BMP9	+BMP9	-BMP9	+BMP9	-BMP9	+BMP9
exp1	1	4.57089	3.71072	10.0106	7.62184	7.49238	7.1602	7.98616	11.5525	12.0022
exp2	1	4.56306	3.83706	11.0043	11.2356	14.5203	9.31787	14.2215	13.2691	13.9288
exp3	1	4.02782	4.43828	10.0561	11.3924	11.7942	12.042	12.1257	14.3204	13.1775

## Sheet: Stat2 48hpi
	mock		HCMV WT		HCMV US18stop		HCMV US20stop		HCMV US18/20stop
	-BMP9	+BMP9	-BMP9	+BMP9	-BMP9	+BMP9	-BMP9	+BMP9	-BMP9	+BMP9
exp1	1	2.79917	0.988462	1.06324	1.5108	2.80659	1.58701	2.76538	1.34309	3.2495
exp2	1	5.48313	1.78386	1.80876	1.78386	2.72263	2.27363	4.01389	1.93858	5.25977
exp3	1	3.95863	1.80876	1.84676	1.64148	2.64818	2.18101	4.18434	1.97931	5.18736
