# Supplementary material for: Novel role of bone morphogenetic protein 9 in innate host responses to HCMV infection
Source: EMBO Rep. 2024 Mar 11;25(3):1106–29. doi: 10.1038/s44319-024-00072-2 (PMC10933439; doi:10.1038/s44319-024-00072-2)
Supplement: Supplementary file 7 — Source Data Fig. 8 [file 44319_2024_72_MOESM7_ESM.zip › 8B_numerical data.xlsx]

## Sheet: Id3 3hpi
	mock		HCMV WT		HCMV US18stop		HCMV US20stop		HCMV US18/20stop
	-BMP9	+BMP9	-BMP9	+BMP9	-BMP9	+BMP9	-BMP9	+BMP9	-BMP9	+BMP9
exp1	1	6.9163	1.75178	5.29664	4.49073	4.86512	5.05691	4.91043	4.83084	5.02406
exp2	1	16.0556	3.90413	10.0744	8.31087	6.34227	8.42689	7.23503	8.60395	8.13984
exp3	1	12.3599	1.61888	9.48074	7.18506	8.78474	9.35022	7.75432	7.75432	7.38706

## Sheet: Id3 48hpi
	mock		HCMV WT		HCMV US18stop		HCMV US20stop		HCMV US18/20stop
	-BMP9	+BMP9	-BMP9	+BMP9	-BMP9	+BMP9	-BMP9	+BMP9	-BMP9	+BMP9
exp1	1	70.4394	1	2.29745	1	15.5685	1	12.1258	1	79.248
exp2	1	62.0346	1.73508	6.29846	3.00008	42.3708	2.77984	31.2122	2.95878	78.5206
exp3	1	57.8803	2.6666	5.91755	2.21146	39.5334	3.5186	57.8803	5.29636	92.0918
