# Supplementary material for: Novel role of bone morphogenetic protein 9 in innate host responses to HCMV infection
Source: EMBO Rep. 2024 Mar 11;25(3):1106–29. doi: 10.1038/s44319-024-00072-2 (PMC10933439; doi:10.1038/s44319-024-00072-2)
Supplement: Supplementary file 8 — Source Data Fig. 9 [file 44319_2024_72_MOESM8_ESM.zip › 9D.xlsx]

## Sheet: IE1
		mock				HCMV WT				HCMV US18/20stop
		mock	BMP9	IFNβ	BMP9+IFNβ	mock	BMP9	IFNβ	BMP9+IFNβ	mock	BMP9	IFNβ	BMP9+IFNβ
exp 1	rep 1	--	--	--	--	4.28366	3.88329	3.86221	3.63644	4.24151	4.31978	3.36551	3.35648
	rep 2	--	--	--	--	4.34687	3.89533	3.94349	3.69063	4.19636	4.06993	3.47088	3.39562
exp 2	rep 1	--	--	--	--	4.00972	3.81405	3.84716	3.54011	4.04283	4.10003	3.30832	3.28725
	rep 2	--	--	--	--	4.01875	3.82308	3.84114	3.58828	4.05487	4.15722	3.31133	3.39863

## Sheet: UL44
		mock				HCMV WT				HCMV US18/20stop
		mock	BMP9	IFNβ	BMP9+IFNβ	mock	BMP9	IFNβ	BMP9+IFNβ	mock	BMP9	IFNβ	BMP9+IFNβ
exp 1	rep 1	--	--	--	--	3.56288	3.27822	3.06148	2.87785	3.67859	3.64246	2.64003	2.58284
	rep 2	--	--	--	--	3.71772	3.03438	3.0976	2.92902	3.52807	3.37756	2.8056	2.54069
exp 2	rep 1	--	--	--	--	3.78997	3.41368	3.47389	2.93504	3.58828	3.47389	2.48049	2.40824
	rep 2	--	--	--	--	3.62741	3.31735	3.35648	2.923	3.54914	3.43475	2.47748	2.49855
