# Supplementary material for: Novel role of bone morphogenetic protein 9 in innate host responses to HCMV infection
Source: EMBO Rep. 2024 Mar 11;25(3):1106–29. doi: 10.1038/s44319-024-00072-2 (PMC10933439; doi:10.1038/s44319-024-00072-2)
Supplement: Supplementary file 8 — Source Data Fig. 9 [file 44319_2024_72_MOESM8_ESM.zip › 9B.xlsx]

## Sheet: Id3
		mock				HCMV WT				HCMV US18/20stop
		mock	BMP9	IFNβ	BMP9+IFNβ	mock	BMP9	IFNβ	BMP9+IFNβ	mock	BMP9	IFNβ	BMP9+IFNβ
exp 1	rep 1	1.38992	7.38706	1.54221	7.28536	1.83401	6.84476	0.867539	7.23503	6.80053	6.38639	6.98858	6.52057
	rep 2	0.719467	9.81508	1.99308	8.60395	1.44894	6.29846	0.832199	6.04189	6.70053	7.33603	7.75432	6.65759
exp 2	rep 1	1.1607	5.44526	1.06069	5.0806	1.13682	5.63728	1.34257	5.40764	5.87667	4.74037	7.13543	4.64282
	rep 2	0.861546	4.67511	1.38992	4.70763	0.936272	5.91755	1.21841	1.27899	4.94168	4.87364	3.79737	4.77334
