# Supplementary material for: Novel role of bone morphogenetic protein 9 in innate host responses to HCMV infection
Source: EMBO Rep. 2024 Mar 11;25(3):1106–29. doi: 10.1038/s44319-024-00072-2 (PMC10933439; doi:10.1038/s44319-024-00072-2)
Supplement: Supplementary file 8 — Source Data Fig. 9 [file 44319_2024_72_MOESM8_ESM.zip › 9C.xlsx]

## Sheet: Irf9
		mock				HCMV WT				HCMV US18/20stop
		mock	BMP9	IFNβ	BMP9+IFNβ	mock	BMP9	IFNβ	BMP9+IFNβ	mock	BMP9	IFNβ	BMP9+IFNβ
exp 1	rep 1	1.08298	1.56374	3.5186	6.75053	1.92519	3.35195	5.18736	10.5927	5.22344	5.71598	15.5086	15.8345
	rep 2	0.923382	1.77154	3.54307	6.75053	1.88557	3.10588	4.74037	10.5195	3.95863	4.61074	16.971	13.6895
exp 2	rep 1	0.97942	1.51572	2.62079	4.75683	2.69447	4.65306	6.36429	12.3805	5.09824	4.89056	13.2691	13.737
	rep 2	1.02101	1.49485	2.26577	4.62675	2.53151	5.65685	7.46426	12.4666	5.02805	4.37718	16.5642	15.3482

## Sheet: Stat2
		mock				HCMV WT				HCMV US18/20stop
		mock	BMP9	IFNβ	BMP9+IFNβ	mock	BMP9	IFNβ	BMP9+IFNβ	mock	BMP9	IFNβ	BMP9+IFNβ
exp 1	rep 1	1.07549	1.29684	2.32141	3.96802	0.719467	1.96564	3.71922	5.29636	1.95206	2.19619	6.75053	7.91725
	rep 2	0.929805	0.739694	2.27363	3.79737	1.13682	1.97931	3.08442	4.21344	1.50004	2.35381	7.80825	5.97668
exp 2	rep 1	1.04972	1.65864	3.89062	5.65685	1.18099	2.92817	4.46915	6.45313	2.63902	3.22657	8.81524	9.44794
	rep 2	0.952638	1.58008	3.605	5.61778	1.24833	2.75108	4.05584	6.72717	3.22657	3.89062	9.44794	10.0561
